# Supplementary material for: Insomnia, Pre-Sleep Arousal, Psychosocial Factors and Changes in Sleep Pattern during the Second Wave Lockdown of the COVID-19 Pandemic in Georgia
Source: Brain Sci. 2021 Dec 24;12(1):17. doi: 10.3390/brainsci12010017 (PMC8773778; doi:10.3390/brainsci12010017)
Supplement: Supplementary file 1 [file brainsci-12-00017-s001.zip]

Archive with 1 entries (1 files):
- brainsci-1504592-supplementary.pdf
